# Supplementary material for: Knowledge, Perception, and Willingness towards Immunization among Bangladeshi Population during COVID-19 Vaccine Rolling Period
Source: Vaccines (Basel). 2021 Dec 7;9(12):1449. doi: 10.3390/vaccines9121449 (PMC8706921; doi:10.3390/vaccines9121449)
Supplement: Supplementary file 1 [file vaccines-09-01449-s001.zip]

Archive with 1 entries (1 files):
- vaccines-1427422-supplementary.pdf
